# Supplementary material for: Implementing IPM in crop management simultaneously improves the health of managed bees and enhances the diversity of wild pollinator communities
Source: Sci Rep. 2023 Jul 7;13:11033. doi: 10.1038/s41598-023-38053-5 (PMC10328965; doi:10.1038/s41598-023-38053-5)
Supplement: Supplementary file 2 — Supplementary Information 2. [file 41598_2023_38053_MOESM2_ESM.xlsx]

## Sheet: Data Directory
Sites				NST
SWPAC	Southwest Purdue Ag Center, Vincennes, IN			NST +	corn seed has a neonicotinoid seed treatment Cruiser (thiamethoxam)
SEPAC	Southeast Purdue Ag Center, Butlerville, IN			NST-	corn seed has no insecticide seed treatment
TPAC	Throckmorton Purdue Ag Center, Lafayette, IN
PPAC	Pinney Purdue Ag Center, Wanatah, IN
NEPAC	Northeast Purdue Ag Center, Columbia City, IN
Treatments
CM	Conventional management: pest management practices replicate conventional grower, often using prophylactic insecticides
IPM	Integrated pest management: using practices like pest scouting to reduce insecticide applications to only when necessary
Data sets
HB weights	the growth of honey bee colonies (kg) placed in experimental fields and the date the measurements were taken as well as when supers are added and overwintering survival
Varroa Counts	counts of varroa in a 300 bee sample taken from the hive
HB brood	area (cm2) dedicated to capped brood from pictures taken monthly
HB MORT	counts of at-hive mortality of honey bee colonies each week within the experiement. Red indicates within 48 hours of insecticide application
BB colonies	bumble bee colony data, week 1-6 of weight along with final weight change. Also included are the counts of queen (Q), worker (W), and males within the colony and associated foor resources
Pol Community	summation of 5 weekly samples (75 collection minutes) identified to the lowest taxonomic unit along with sample richness, diversity (H and Hmax) and evenness (J)
Neonic_X	residues of imidacloprin (IMD), clothianidin (CLOTH), and thiamethoxam (THIAM) in either honey bee bread (HB) or bumble bee nest material (BB)
Fung_X	residues of all fungicides applied to experimental watermelons in either honey bee bread (HB) or bumble bee nest material (BB)

## Sheet: HB Weights
YEAR	Site	Treatment	ID	Placed	Queen opened	Initial Wt	Date	Weight	Date	Weight	Supers date	Supers weight	Weight	Date	Weight	Date	Weight	Date	Weight	Date	Weight	Date	Weight	Date	Weight	Date	Weight	OverWinter Success
2018	TPAC	CM	3	5.9	5.11	14.12	5.3	31.42	6.12	43.78	6.24	9.92	46.76	7.12	44.26	7.27.18	48.18	8.9	49.72	8.21	53.28	9.4	50.44	9.17	48.76	10.4.20	34.8	N
2018	TPAC	CM	4	5.9	5.11	14.9	5.3	26.96	6.12	28.92	6.24	10.4	36.52	7.12	33.9	7.27.18	33.58	8.9	35.7	8.21	36.96	9.4	36.24	9.17	34.46	10.4.20	27.7	N
2018	SEPAC	CM	7	5.9	5.12	14.64	5.24	19.44	6.14	23.9	6.28	10.82	29.62	7.11	28.62	7.23.18	27.8	8.1	27.94	8.24	24.62	9.9	24.62	9.28*dest	24.62	10.4.20	24.62	N
2018	SEPAC	CM	8	5.9	5.12	14.66	5.28	23.8	6.14	25.16	6.28	10.48	32.14	7.11	32.54	7.23.18	33.9	8.1	35.26	8.24	37.88	9.9	37.28	9.28	36.14	10.4.20	31.8	N
2018	PPAC	CM	11	5.1	5.13	13.96	5.28	19.54	6.11	32.64	6.26	10.14	46.18	7.1	48.44	7.25.18	50.74	8.6	52.42	8.13	51.06	9.5	50.86	9.19	50.2	10.4.20	40.73	N
2018	PPAC	CM	12	5.1	5.13	14.62	5.28	24.84	6.11	33.04	6.26	10.48	37.94	7.1	37.62	7.25.18	39.34	8.6	39.48	8.13	41.08	9.5	36.72	9.19	33.72	10.4.20	36.56	N
2018	NEPAC	CM	15	5.1	5.13	14.92	5.28	24.66	6.11	34.48	6.25	9.68	34.62	7.9	34.86	7.24.18	32.44	8.8	44.82	8.15	46.72	9.7	51.22	9.21	53.8	10.4.20	45.82	Y
2018	NEPAC	CM	16	5.1	5.13	15.16	5.28	21.94	6.11	29.74	6.25	9.8	41.8	7.9	42.38	7.24.18	45.46	8.8	47.04	8.15	46.46	9.7	46.54	9.21	42.12	10.4.20	30.58	N
2018	SWPAC	CM	19	5.11	5.15	14.84	5.29	25.68	6.13	35.92	6.29	10.44	44.2	7.13	43	7.26.18	42.76	8.7	49.6	8.14	53.42	9.3	54.9	9.26	56.66	10.4.20	31.48	N
2018	SWPAC	CM	20	5.11	5.15	14.22	5.29	23.26	6.13	29.72	6.29	10.68	39.48	7.13	36.4	7.26.18	35.54	8.7	36.88	8.14	36.88	9.3	32.54	9.26	30.64	10.4.20	28.36	N
2019	TPAC	CM	23	5.3	5.6	15.5	6.4	23.94	6.12	32.62	6.26	9.68	39.62	7.9	41.5	7.24	47.84	8.6	44.34	8.21	43.68	9.4.19	40.94	9.16	39.46	10.2.19	36.28	N
2019	TPAC	CM	24	5.3	5.6	15.28	6.4	24.66	6.12	34.6	6.26	10.4	43.92	7.9	44.28	7.24	47.96	8.6	48.52	8.21	48.06	9.4.19	46.52	9.16	47.92	10.2.19	43.3	N
2019	SEPAC	CM	27	5.2	5.5	16.02	6.3	18.9	6.14	22.68	6.28	9.58	33.48	7.12	39.1	7.27	43.21	8.9	44.76	8.23	43.96	9.5.19	48.74	9.17	46.22	10.2.19	41.48	N
2019	SEPAC	CM	28	5.2	5.5	17.28	6.3	22.62	6.14	33.56	6.28	10.22	40.52	7.12	*absconded	7.27		8.9		8.23						10.2.19		N
2019	PPAC	CM	31	5.3	5.6	14.5	6.5	19.96	6.18	27.24	6.26	10.46	36.56	7.9	39.94	7.22	43.52	8.5	45.3	8.19	43.8	9.4.19	44.2	9.2	45.66	10.2.19	43.24	N
2019	PPAC	CM	32	5.3	5.6	16.42	6.5	23.46	6.18	26.6	6.26	10.8	40.06	7.9	44.5	7.22	51.8	8.5	57.92	8.19	59.46	9.4.19	61.76	9.2	61.28	10.2.19	59.88	Y
2019	NEPAC	CM	35	5.3	5.6	15.98	6.5	23.66	6.17	31.42	7.1	10.48	38.62	7.1	39.62	7.22	41.72	8.8	38.98	8.22	42.36	9.6.19	38.68	9.18	31.6	10.2.19	25.78	N
2019	NEPAC	CM	36	5.3	5.6	16.06	6.5	24.02	6.17	32.46	7.1	10.24	41.96	7.1	42.72	7.22	53.94	8.8	60.08	8.22	61.72	9.6.19	63.64	9.18	61.84	10.2.19	57.06	Y
2019	SWPAC	CM	39	5.4	5.7	16.44	5.28	21.52	6.11	26.86	6.27	9.92	36.28	7.11	40.82	7.23	39.14	8.7	37.16	8.2	36.96	9.3.19	40.34	9.19	41.86	10.2.19	44.56	N
2019	SWPAC	CM	40	5.4	5.7	15.28	5.28	20.64	6.11	29.72	6.27	9.94	37.48	7.11	38.66	7.23	40.68	8.7	38.12	8.2	38.38	9.3.19	36.92	9.19	37.04	10.2.19	35.36	N
2020	TPAC	CM	43	5.2	NA	21.84	5.28	34.76	6.11	36.42	6.23	10.2	45.1	7.7	55.66	7.22	54.66	8.6	56.8	8.19	53.72	8.31	53.32	9.14	51.25	10.8.20	53.06	N
2020	TPAC	CM	44	5.2	NA	25.12	5.28	29.66	6.11	32.14	6.23	9.74	53.28	7.7	70.3	7.22	94.08	8.6	88.54	8.19	87.62	8.31	82.94	9.14	76.48	10.8.20	72.92	N
2020	SEPAC	CM	47	5.19	NA	24.84	5.29	24.9	6.9	31.94	6.24	10.26	43.8	7.1	52.04	7.24	62.18	8.4	60	8.21	53.26	9.4	56.6	9.15	50.52	10.8.20	52.3	N
2020	SEPAC	CM	48	5.19	NA	22.9	5.29	25.72	6.9	32.6	6.24	9.58	40.06	7.1	44.56	7.24	49.12	8.4	49.87	8.21	42.52	9.4	49.42	9.15	48.28	10.8.20	48.34	N
2020	PPAC	CM	51	5.2	NA	25.44	6.2	26.08	6.8	29.26	6.22	9.7	45.44	7.6	51.76	7.2	62.68	8.3	65	8.2	71.32	9.1	69.44	9.17	63.46	10.8.20	59.62	N
2020	PPAC	CM	52	5.2	NA	24.9	6.2	25.94	6.8	33.74	6.22	9.78	51.64	7.6	57.06	7.2	58.44	8.3	59.04	8.2	58.1	9.1	55.92	9.17	54.42	10.8.20	53.84	N
2020	NEPAC	CM	55	5.2	NA	26.64	6.2	27.22	6.1	39.32	6.26	10.4	59.46	7.8	56.62	7.21	58.04	8.5	63.16	8.17	66.54	9.3	58.52	9.16	59.48	10.8.20	60.02	N
2020	NEPAC	CM	56	5.2	NA	24.74	6.2	26.74	6.1	30.76	6.26	9.62	50.04	7.8	57.9	7.21	58.38	8.5	55.08	8.17	52.64	9.3	57.54	9.16	67.22	10.8.20	63.44	N
2020	SWPAC	CM	59	5.19	NA	26.64	5.27	29.38	6.12	30	6.25	9.98	53.64	7.9	50.98	7.23	55	8.7	55.02	8.18	49.05	9.2	51.2	9.18	48.66	10.8.20	44.56	N
2020	SWPAC	CM	60	5.19	NA	25.48	5.27	29.12	6.12	32.26	6.25	9.9	51.18	7.9	60.28	7.23	62.16	8.7	71.32	8.18	72.16	9.2	69.44	9.18	71.2	10.8.20	68.92	N
2018	TPAC	IPM	1	5.9	5.11	14.24	5.3	35.64	6.12	52.56	6.24	10.44	63.24	7.12	69.46	7.27.18	72.44	8.9	70.62	8.21	69.48	9.4	60.42	9.17	54.64	10.4.20	53.76	Y
2018	TPAC	IPM	2	5.9	5.11	14.72	5.3	33.92	6.12	43.84	6.24	10.62	54.8	7.12	58.94	7.27.18	57.56	8.9	59.54	8.21	60.22	9.4	60.02	9.17	58.08	10.4.20	59.42	Y
2018	SEPAC	IPM	5	5.9	5.12	15.04	5.24	24.52	6.14	33.28	6.28	10.16	42.94	7.11	43.56	7.23.18	43.46	8.1	48.94	8.24	49.7	9.9	50.26	9.28	48.76	10.4.20	42.12	Y
2018	SEPAC	IPM	6	5.9	5.12	14.24	5.24	23.74	6.14	29.88	6.28	10.68	36.9	7.11	36.84	7.23.18	38.74	8.1	40.62	8.24	41.24	9.9	40.84	9.28	37.86	10.4.20	28.48	N
2018	PPAC	IPM	9	5.1	5.13	14.34	5.28	25.82	6.11	30.34	6.26	9.54	38.42	7.1	40.4	7.25.18	41	8.6	47.68	8.13	52.7	9.5	53.42	9.19	57.26	10.4.20	60.6	Y
2018	PPAC	IPM	10	5.1	5.13	14.36	5.28	24.82	6.11	33.52	6.26	10.5	46.6	7.1	46.92	7.25.18	48.16	8.6	48.68	8.13	50.72	9.5	51.46	9.19	48.86	10.4.20	39.38	N
2018	NEPAC	IPM	13	5.1	5.13	14.98	5.28	25.28	6.11	34.62	6.25	10.62	44.64	7.9	46.72	7.24.18	48.4	8.8	47.74	8.15	42.72	9.7	50.94	9.21	53.8	10.4.20	40.56	N
2018	NEPAC	IPM	14	5.1	5.13	15.12	5.28	25.66	6.11	32.98	6.25	10.2	49.58	7.9	61.88	7.24.18	78.56	8.8	79.06	8.15	76.22	9.7	86.4	9.21	90.67	10.4.20	82.22	Y
2018	SWPAC	IPM	17	5.11	5.15	15	5.29	23.42	6.13	34.96	6.29	10.2	47.44	7.13	51.06	7.26.18	55.78	8.7	55.86	8.14	57.26	9.3	51.94	9.26	52.2	10.4.20	50.26	Y
2018	SWPAC	IPM	18	5.11	5.15	14.64	5.29	24.94	6.13	39.14	6.29	10.68	48.82	7.13	48.92	7.26.18	47.1	8.7	50.28	8.14	51.66	9.3	49.44	9.26	46.56	10.4.20	44.24	N
2019	TPAC	IPM	21	5.3	5.6	16.34	6.4	24.64	6.12	37.84	6.26	9.84	51.62	7.9	55.8	7.24	57.8	8.6	52.9	8.21	54.22	9.4.19	51.12	9.16	53.58	10.2.19	56.52	Y
2019	TPAC	IPM	22	5.3	5.6	14.98	6.4	26.8	6.12	34.98	6.26	10.32	45.24	7.9	49.76	7.24	46.72	8.6	47.44	8.21	47.92	9.4.19	49.5	9.16	49.24	10.2.19	50.28	N
2019	SEPAC	IPM	25	5.2	5.5	15.16	6.3	22.84	6.14	36.58	6.28	10.1	45.88	7.12	48.58	7.27	51.42	8.9	50.4	8.23	51.84	9.5.19	54.79	9.17	55.8	10.2.19	52.62	Y
2019	SEPAC	IPM	26	5.2	5.5	15.96	6.3	23.58	6.14	32.4	6.28	9.86	39.54	7.12	41.3	7.27	44.8	8.9	42.34	8.23	44.92	9.5.19	45.88	9.17	48.02	10.2.19	50.62	Y
2019	PPAC	IPM	29	5.3	5.6	16.14	6.5	23.14	6.18	31.92	6.26	10.4	43.6	7.9	48.34	7.22	53.54	8.5	51.86	8.19	52.68	9.4.19	51.56	9.2	53.48	10.2.19	53.78	N
2019	PPAC	IPM	30	5.3	5.6	15.64	6.5	22.82	6.18	28.88	6.26	10.68	33.82	7.9	44.52	7.22	48.6	8.5	53.34	8.19	54.94	9.4.19	54.32	9.2	56.84	10.2.19	54.2	Y
2019	NEPAC	IPM	33	5.3	5.6	15.74	6.5	23.08	6.17	29.75	7.1	10.22	43.84	7.1	50.14	7.22	57.34	8.8	60.76	8.22	58.74	9.6.19	46.84	9.18	49.28	10.2.19	48.92	N
2019	NEPAC	IPM	34	5.3	5.6	15.46	6.5	26.06	6.17	32.38	7.1	10.26	42.9	7.1	50.78	7.22	54.18	8.8	57.44	8.22	59.02	9.6.19	68.98	9.18	66.54	10.2.19	63.2	Y
2019	SWPAC	IPM	37	5.4	5.7	14.56	5.28	23.48	6.11	33.38	6.27	9.48	45.24	7.11	48.82	7.23	47.92	8.7	51.08	8.2	46.78	9.3.19	49.06	9.19	49.54	10.2.19	50.54	N
2019	SWPAC	IPM	38	5.4	5.7	16.04	5.28	24.08	6.11	32.14	6.27	9.88	43.8	7.11	56.38	7.23	61.38	8.7	62.24	8.2	66.32	9.3.19	68.68	9.19	68.42	10.2.19	66.9	Y
2020	TPAC	IPM	41	5.2	NA	21.42	5.28	34.2	6.11	37.38	6.23	10	50.34	7.7	70.3	7.22	65	8.6	66.58	8.19	67.28	8.31	68.4	9.14	65.76	10.8.20	64.82	N
2020	TPAC	IPM	42	5.2	NA	23.96	5.28	35.6	6.11	38.08	6.23	9.92	53.42	7.7	61.38	7.22	64.6	8.6	62.5	8.19	72.36	8.31	81.54	9.14	78.9	10.8.20	74.28	Y
2020	SEPAC	IPM	45	5.19	NA	23.74	5.29	24.82	6.9	35.02	6.24	10.02	46.14	7.1	51.74	7.24	63.12	8.4	62.64	8.21	61.64	9.4	57.22	9.15	63.82	10.8.20	62.42	N
2020	SEPAC	IPM	46	5.19	NA	26.22	5.29	27.9	6.9	34.98	6.24	10.1	47.78	7.1	66.1	7.24	79.44	8.4	79.64	8.21	71.3	9.4	66.68	9.15	64.44	10.8.20	64.06	N
2020	PPAC	IPM	49	5.2	NA	23.52	6.2	26.04	6.8	33.1	6.22	9.48	45.4	7.6	53.72	7.2	61.34	8.3	61.12	8.2	65.1	9.1	67.82	9.17	64.9	10.8.20	62.94	Y
2020	PPAC	IPM	50	5.2	NA	22.08	6.2	23.26	6.8	31.04	6.22	10.04	43.76	7.6	57.67	7.2	71	8.3	77.8	8.2	74.82	9.1	73.24	9.17	67.92	10.8.20	68.92	Y
2020	NEPAC	IPM	53	5.2	NA	23.22	6.2	23.98	6.1	36.04	6.26	9.72	62.72	7.8	65.44	7.21	69.8	8.5	76.96	8.17	89.02	9.3	83.92	9.16	83.26	10.8.20	81.08	Y
2020	NEPAC	IPM	54	5.2	NA	24.96	6.2	26.34	6.1	34.68	6.26	9.32	52.2	7.8	60.46	7.21	74.02	8.5	85.34	8.17	83.48	9.3	75.86	9.16	79.52	10.8.20	78.46	Y
2020	SWPAC	IPM	57	5.19	NA	24.66	5.27	30.16	6.12	33.84	6.25	9.56	45.52	7.9	56.34	7.23	58.98	8.7	64.38	8.18	65.86	9.2	67.38	9.18	71.38	10.8.20	69.66	N
2020	SWPAC	IPM	58	5.19	NA	25.12	5.27	26.78	6.12	36.1	6.25	9.32	52.22	7.9	73.08	7.23	69.6	8.7	74.34	8.18	74.44	9.2	79.52	9.18	74	10.8.20	71.28	N

## Sheet: Varroa counts
YEAR	Site	Treatment	ID	Date 1	Count per 300 bees	Date 2	Count per 300 bees	Date 3	Count per 300 bees	Total Count
2018	TPAC	CM	3	8.21	0	9.17	2	10.18	5	7
2018	TPAC	CM	4	8.21	0	9.17	0	10.18	2	2
2018	SEPAC	CM	7	8.24	0					0
2018	SEPAC	CM	8	8.24	0	9.28	0	10.18	0	0
2018	PPAC	CM	11	8.13	0	9.19	0	10.18	0	0
2018	PPAC	CM	12	8.13	2	9.19	4	10.18	12	18
2018	NEPAC	CM	15	8.15	0	9.21	1	10.18	3	4
2018	NEPAC	CM	16	8.15	1	9.21	4	10.18	2	7
2018	SWPAC	CM	19	8.14	0	9.26	1	10.18	0	1
2018	SWPAC	CM	20	8.14	0	9.26	0	10.18	0	0
2019	TPAC	CM	23	8.21	0	9.16	0	10.15	5	5
2019	TPAC	CM	24	8.21	0	9.16	0	10.15	0	0
2019	SEPAC	CM	27	8.23	2	9.17	0	10.15	0	2
2019	SEPAC	CM	28							0
2019	PPAC	CM	31	8.19	0	9.2	0	10.15	0	0
2019	PPAC	CM	32	8.19	2	9.2	6	10.15	6	14
2019	NEPAC	CM	35	8.22	0	9.18	0	10.15	3	3
2019	NEPAC	CM	36	8.22	1	9.18	0	10.15	1	2
2019	SWPAC	CM	39	8.2	0	9.19	0	10.15	3	3
2019	SWPAC	CM	40	8.2	0	9.19	0	10.15	0	0
2020	TPAC	CM	43	8.19	0	9.14	2	10.16	0	2
2020	TPAC	CM	44	8.19	0	9.14	1	10.16	0	1
2020	SEPAC	CM	47	8.21	0	9.15	0	10.16	0	0
2020	SEPAC	CM	48	8.21	0	9.15	2	10.16	0	2
2020	PPAC	CM	51	8.2	0	9.17	0	10.16	2	2
2020	PPAC	CM	52	8.2	3	9.17	8	10.16	13	24
2020	NEPAC	CM	55	8.17	0	9.16	0	10.16	5	5
2020	NEPAC	CM	56	8.17	2	9.16	0	10.16	2	4
2020	SWPAC	CM	59	8.18	1	9.18	0	10.16	3	4
2020	SWPAC	CM	60	8.18	0	9.18	0	10.16	1	1
2018	TPAC	IPM	1	8.21	0	9.17	0	10.18	3	3
2018	TPAC	IPM	2	8.21	0	9.17	0	10.18	2	2
2018	SEPAC	IPM	5	8.24	0	9.28	0	10.18	0	0
2018	SEPAC	IPM	6	8.24	0	9.28	0	10.18	0	0
2018	PPAC	IPM	9	8.13	1	9.19	3	10.18	3	7
2018	PPAC	IPM	10	8.13	0	9.19	0	10.18	0	0
2018	NEPAC	IPM	13	8.15	0	9.21	2	10.18	0	2
2018	NEPAC	IPM	14	8.15	0	9.21	0	10.18	2	2
2018	SWPAC	IPM	17	8.14	2	9.26	3	10.18	5	10
2018	SWPAC	IPM	18	8.14	0	9.26	0	10.18	0	0
2019	TPAC	IPM	21	8.21	0	9.16	1	10.15	0	1
2019	TPAC	IPM	22	8.21	0	9.16	2	10.15	0	2
2019	SEPAC	IPM	25	8.23	0	9.17	1	10.15	5	6
2019	SEPAC	IPM	26	8.23	0	9.17	0	10.15	0	0
2019	PPAC	IPM	29	8.19	1	9.2	3	10.15	2	6
2019	PPAC	IPM	30	8.19	0	9.2	1	10.15	0	1
2019	NEPAC	IPM	33	8.22	0	9.18	0	10.15	0	0
2019	NEPAC	IPM	34	8.22	0	9.18	0	10.15	0	0
2019	SWPAC	IPM	37	8.2	0	9.19	0	10.15	0	0
2019	SWPAC	IPM	38	8.2	0	9.19	0	10.15	0	0
2020	TPAC	IPM	41	8.19	0	9.14	0	10.16	0	0
2020	TPAC	IPM	42	8.19	0	9.14	0	10.16	0	0
2020	SEPAC	IPM	45	8.21	0	9.15	0	10.16	3	3
2020	SEPAC	IPM	46	8.21	0	9.15	0	10.16	2	2
2020	PPAC	IPM	49	8.2	0	9.17	0	10.16	0	0
2020	PPAC	IPM	50	8.2	0	9.17	0	10.16	6	6
2020	NEPAC	IPM	53	8.17	0	9.16	0	10.16	0	0
2020	NEPAC	IPM	54	8.17	0	9.16	0	10.16	9	9
2020	SWPAC	IPM	57	8.18	0	9.18	0	10.16	0	0
2020	SWPAC	IPM	58	8.18	0	9.18	0	10.16	2	2

## Sheet: HB Brood
YEAR	Site	Treatment	ID	June	July	August	September	Average
2018	TPAC	CM	3		1449.64	0	1069.33	839.658
2018	TPAC	CM	4		337.802	516.77	107.381	320.651
2018	SEPAC	CM	7		0	131.989	0	43.9963
2018	SEPAC	CM	8		1862.39	2048.07	302.009	1404.15
2018	PPAC	CM	11		0	429.523	136.463	188.662
2018	PPAC	CM	12		1020.12	1128.62	89.484	746.073
2018	NEPAC	CM	15		5.59275	0	672.249	225.947
2018	NEPAC	CM	16		615.202	1168.88	34.675	606.254
2018	SWPAC	CM	19		0	284.112	548.09	277.4
2018	SWPAC	CM	20		951.886	568.223	125.278	548.462
2019	TPAC	CM	23	1507.81	0	0	0	376.951
2019	TPAC	CM	24	1487.67	0	1193.49	1473.13	1038.57
2019	SEPAC	CM	27	1337.79	1281.86	1332.19	1248.3	1300.03
2019	SEPAC	CM	28	0	0	0	0	0
2019	PPAC	CM	31	1842.25	494.399	875.825	1021.24	1058.43
2019	PPAC	CM	32	0	193.509	1115.19	1484.32	698.255
2019	NEPAC	CM	35	89.484	187.916	0.420463	71.5872	87.352
2019	NEPAC	CM	36	1468.66	11.1855	1078.28	2158.8	1179.23
2019	SWPAC	CM	39	251.674	156.896	1134.21	1095.06	659.46
2019	SWPAC	CM	40	1544.72	1003.34	81.2755	874.706	876.01
2020	TPAC	CM	43	1117.45	389.255	330.557	451.52	572.195
2020	TPAC	CM	44	727.35	532.237	1228.56	790.154	819.575
2020	SEPAC	CM	47	650.325	512.6	459.948	0	405.718
2020	SEPAC	CM	48	0	72.7508	288.589	585.23	236.643
2020	PPAC	CM	51	0	614.2	497.755	0	277.989
2020	PPAC	CM	52	1063.74	410.626	388.031	416.101	569.625
2020	NEPAC	CM	55	1082.76	221.252	350.882	988.798	660.922
2020	NEPAC	CM	56	500.216	369.122	646.081	712.511	556.982
2020	SWPAC	CM	59	285.345	121.62	215.1	408.21	257.569
2020	SWPAC	CM	60	1553.68	1216.17	639.811	400.441	952.527
2018	TPAC	IPM	1		3108.45	1548.07	1628.61	2095.04
2018	TPAC	IPM	2		1109.6	181.205	1582.75	957.852
2018	SEPAC	IPM	5		1833.3	1624.13	1638.68	1698.7
2018	SEPAC	IPM	6		965.309	627.507	351.225	648.013
2018	PPAC	IPM	9		2006.68	967.546	1959.7	1644.64
2018	PPAC	IPM	10		34.675	736.006	1010.05	593.577
2018	NEPAC	IPM	13		1039.13	1399.31	1416.08	1284.84
2018	NEPAC	IPM	14		1450.76	1659.93	1898.18	1669.62
2018	SWPAC	IPM	17		1261.72	1945.16	909.381	1372.09
2018	SWPAC	IPM	18		607.373	1526.82	665.537	933.244
2019	TPAC	IPM	21	2162.16	1374.7	373.596	1665.52	1393.99
2019	TPAC	IPM	22	2834.41	956.36	1686.77	2702.42	2044.99
2019	SEPAC	IPM	25	1238.23	1200.2	1847.84	1886.99	1543.32
2019	SEPAC	IPM	26	2555.89	763.97	2692.62	227.066	1559.88
2019	PPAC	IPM	29	1674.47	1388.12	1638.68	1150.99	1463.06
2019	PPAC	IPM	30	889.022	838.912	1356.8	3062.59	1536.83
2019	NEPAC	IPM	33	1571.56	756.14	757.258	1425.03	1127.5
2019	NEPAC	IPM	34	1674.47	889.247	1428.39	1168.88	1290.25
2019	SWPAC	IPM	37	2406	1511.16	1900.42	1454.11	1817.92
2019	SWPAC	IPM	38	1750.53	936.226	608.019	2570.43	1466.3
2020	TPAC	IPM	41	1862.4	733.596	1857.92	1437.37	1472.82
2020	TPAC	IPM	42	788.578	1450.78	1039.13	1242.71	1130.3
2020	SEPAC	IPM	45	1372.46	615.545	1327.74	1636.45	1238.05
2020	SEPAC	IPM	46	1647.11	1454.13	983.434	1022.35	1276.76
2020	PPAC	IPM	49	569.342	1675.83	1044.73	1956.36	1311.56
2020	PPAC	IPM	50	1212.51	1740.27	1929.1	2812.42	1923.57
2020	NEPAC	IPM	53	621.914	1355.7	1539.35	1647.62	1291.15
2020	NEPAC	IPM	54	2149.85	1232.32	1155.46	1784.1	1580.44
2020	SWPAC	IPM	57	1042.82	654.352	648.759	1875.82	1055.44
2020	SWPAC	IPM	58	546.971	592.301	629.327	1832.18	900.196

## Sheet: HB MORT
Site	Treatment	Year	ID	Mortality Count 1	Mortality Count 2	Mortality Count 3	Mortality Count 4	Mortality Count 5	Mortality Count 6	Mortality Count 7	Mortality Count 8	Mortality Count 9	Mortality Count 10	Mortality Count 11	Mortality Count 12	Mortality Count 13	Mortality Count 14	Mortality Count 15	Mortality Count 16	Mortality Count 17	Mortality Count 18	Mortality Count 19	Mortality Count 20	Mortality Count 21	Mortality Count 22	Mortality Count 23	Mortality Count 24	Mortality Count 25	Mortality Count 26	Mortality Count 27	Mortality Count 28	Mortality Count 29	Mortality Count 30	Mortality Count 31	Mortality Count 32	Mortality Count 33	Mortality Count 34	Mortality Count 35	Mortality Count 36	Mortality Count 37
TPAC	CM	2018	3	7	23	13	11	33	48	29	7	8	14	38	20	35	19	11	32	18	3	13	6	33	26	23	14	4	13
TPAC	CM	2018	4	18	10	4	10	21	7	33	6	17	2	22	13	42	6	3	19	21	4	3	19	29	38	6	17	8	4
SEPAC	CM	2018	7	3	9	5	13	6	12	25	29	15	14	8	14	12	39	8	4	26	30	14	10	28	19	16	42	6	12
SEPAC	CM	2018	8	5	9	12	6	8	18	29	21	12	14	6	12	24	26	9	16	19	45	6	9	34	40	19	16	5	7
PPAC	CM	2018	11	16	16	11	8	19	38	29	19	4	41	22	13	15	6	3	9	29	33	19	9	31	19	6	14	56	119
PPAC	CM	2018	12	25	17	13	6	11	46	17	4	7	33	23	9	18	9	14	17	33	9	13	7	20	8	5	16	35	19
NEPAC	CM	2018	15	30	2	10	10	13	16	1	18	13	21	30	13	11	16	19	4	11	25	29	13	35	38	22	3	23	14
NEPAC	CM	2018	16	14	11	9	16	6	15	50	16	17	48	15	9	14	23	15	11	14	30	32	16	27	36	30	14	17	6
SWPAC	CM	2018	19	41	24	4	9	5	18	48	35	30	38	17	21	18	3	24	31	40	21	14	12	9	13	15	18	14	6
SWPAC	CM	2018	20	28	16	13	7	3	23	29	44	42	36	31	41	23	16	39	36	32	18	4	2	16	10	12	14	7	9
TPAC	CM	2019	23	9	2	4	1	3	7	2	5	8	33	12	4	17	11	16	28	3	14	6	9	31	35	14	10	8	13	5	9	11	9	6	3	15	6	7
TPAC	CM	2019	24	8	5	4	6	3	8	4	7	13	18	5	2	16	19	11	21	23	14	18	9	16	17	19	2	13	11	5	16	4	11	14	6	9	3	14
SEPAC	CM	2019	27	15	0	2	1	6	7	4	15	3	32	21	2	23	17	32	6	8	7	19	9	32	30	19	4	13	14	74	28	3	10	16	5	21	23	4
SEPAC	CM	2019	28	4	76	32	15	27	20	19	21	36	85	51
PPAC	CM	2019	31	10	4	11	19	10	1	2	3	4	7	3	16	7	7	13	5	28	8	13	5	10	0	19	21	11	3	4	3	17	18	6	1	16	2	15
PPAC	CM	2019	32	2	1	1	2	5	1	6	10	4	9	4	2	8	9	12	3	16	3	9	7	17	4	18	2	8	9	14	6	15	11	4	8	0	9	2
NEPAC	CM	2019	35	0	5	3	7	4	8	2	5	0	2	0	5	0	1	3	1	6	16	4	15	4	6	17	4	7	8	12	15	8	13	11	7	4	6	22
NEPAC	CM	2019	36	18	5	8	11	5	8	3	10	9	6	20	6	3	9	11	3	5	27	12	9	3	6	14	10	8	5	9	10	4	3	7	4	8	0	19
SWPAC	CM	2019	39	5	9	21	5	24	27	8	12	31	4	6	8	13	6	19	14	3	5	13	28	18	24	2	8	9	16	3	7	17	5	8	14	6	10	8
SWPAC	CM	2019	40	20	4	12	16	25	18	17	10	4	39	4	12	4	7	11	17	4	6	7	10	24	3	6	7	10	15	3	21	4	6	8	11	5	9	3
TPAC	CM	2020	43	2	3	1	0	5	30	16	9	1	3	0	3	1	2	1	6	4	8	20	18	5	3	53	14	5	2	7	5	6	8	5	3	1	0	0	3	2
TPAC	CM	2020	44	8	4	2	4	7	18	42	31	19	2	14	3	6	4	7	9	3	2	14	41	3	4	15	19	12	3	5	11	2	3	0	2	1	0	0	0	0
SEPAC	CM	2020	47	0	4	2	2	5	5	126	12	5	23	2	16	33	0	1	3	4	3	1	16	29	11	1	2	11	5	4	4	4	27	12	14	14	18	27	23	8
SEPAC	CM	2020	48	2	3	1	4	3	3	19	14	5	4	1	23	8	2	0	0	19	3	3	18	6	14	2	4	2	4	2	11	0	5	2	2	6	1	5	4	7
PPAC	CM	2020	51	3	1	0	0	0	4	2	12	1	4	3	5	15	6	10	3	31	3	16	4	8	3	2	5	7	3	27	18	6	21	1	2	3	41	9	12	4
PPAC	CM	2020	52	4	2	1	3	2	5	3	6	2	6	2	4	2	5	37	17	19	14	5	2	3	1	0	2	3	5	3	5	2	1	6	3	9	15	8	6	4
NEPAC	CM	2020	55	3	2	1	0	2	0	2	1	3	0	0	4	19	3	4	11	42	3	15	9	3	9	3	1	3	3	8	8	19	26	21	6	37	9	16	4	8
NEPAC	CM	2020	56	1	3	2	1	0	2	0	0	3	2	0	4	31	4	2	7	8	3	1	4	2	5	1	0	5	6	4	3	1	3	45	3	5	6	6	3	0
SWPAC	CM	2020	59	0	2	8	10	4	3	5	1	31	40	3	6	3	2	4	2	2	3	4	11	49	5	1	8	4	7	16	3	5	2	6	3		4	4	4	2
SWPAC	CM	2020	60	2	3	2	2	3	4	6	2	78	14	4	5	7	3	12	89	30	1	3	2	4	0	2	6	5	3	6	8	2	12	4	8	9	3	8	5	19
TPAC	IPM	2018	1	5	3	13	6	8	18	11	2	4	5	21	13	16	4	4	14	5	10	8	7	4	11	34	12	7	12
TPAC	IPM	2018	2	8	6	7	5	12	6	3	8	3	7	30	4	17	9	2	9	4	3	4	6	13	9	3	6	2	3
SEPAC	IPM	2018	5	8	8	2	5	4	3	5	9	11	3	8	4	3	15	19	6	3	12	8	5	3	2	6	7	9	10
SEPAC	IPM	2018	6	4	7	3	11	2	12	17	6	9	2	17	4	8	6	22	16	8	16	10	9	8	3	13	4	18	15
PPAC	IPM	2018	9	4	7	3	5	3	10	17	11	4	19	4	9	7	8	17	7	2	42	9	3	8	5	19	23	2	9
PPAC	IPM	2018	10	9	4	2	11	10	21	22	28	5	2	8	2	12	4	15	3	14	30	11	2	4	17	16	3	16	19
NEPAC	IPM	2018	13	16	9	6	2	9	3	1	10	3	7	3	5	3	19	2	6	16	19	4	17	4	2	7	9	3	2
NEPAC	IPM	2018	14	11	8	2	12	9	1	4	3	5	19	3	14	8	6	9	3	11	17	8	3	14	3	9	8	3	6
SWPAC	IPM	2018	17	13	20	14	5	3	4	17	3	19	4	11	10	5	2	7	1	6	6	2	3	3	5	13	3	2	7
SWPAC	IPM	2018	18	6	16	5	9	2	7	14	18	3	6	9	2	4	31	4	9	2	4	8	14	8	4	17	9	3	9
TPAC	IPM	2019	21	1	0	3	5	3	7	11	7	9	4	2	8	5	7	13	4	1	15	4	3	19	3	2	11	3	5	2	5	3	2	6	4	3	5	6
TPAC	IPM	2019	22	3	3	21	3	5	2	5	7	8	0	0	3	6	3	10	5	9	12	6	3	15	5	3	6	7	8	9	6	6	6	1	4	11	7	3
SEPAC	IPM	2019	25	10	3	4	2	3	4	0	1	2	13	7	0	8	5	10	0	1	0	7	5	7	1	0	0	2	0	3	0	0	4	9	0	1	3	3
SEPAC	IPM	2019	26	0	0	2	4	2	15	8	3	8	2	4	0	2	5	2	6	8	2	7	4	21	3	19	4	0	3	13	3	10	4	2	1	1	3	5
PPAC	IPM	2019	29	0	4	3	2	5	3	2	10	0	1	0	1	1	2	0	0	1	2	10	3	5	8	21	0	0	0	4	7	6	3	5	9	12	3	5
PPAC	IPM	2019	30	3	4	2	9	1	3	0	4	8	17	4	0	2	2	5	3	4	0	12	10	2	0	4	6	1	0	2	0	4	5	0	2	6	9	2
NEPAC	IPM	2019	33	3	0	6	1	7	0	0	7	9	4	1	2	3	0	1	3	2	1	0	3	1	6	13	5	9	12	3	3	2	10	7	5	2	6	13
NEPAC	IPM	2019	34	2	0	2	0	12	3	0	0	0	1	4	2	6	1	8	3	2	0	3	4	2	2	0	3	4	17	4	3	10	5	2	5	6	8	3
SWPAC	IPM	2019	37	6	4	9	10	3	5	8	3	16	7	0	2	17	4	8	0	1	3	14	6	2	7	3	8	0	0	3	5	2	4	9	3	7	9	9
SWPAC	IPM	2019	38	3	8	4	2	7	0	8	2	5	2	6	5	4	10	7	2	1	4	6	2	10	5	8	3	13	5	7	4	3	5	7	0	7	4	7
TPAC	IPM	2020	41	1	3	5	1	0	0	3	2	0	0	3	1	0	1	0	0	3	1	0	2	0	1	2	1	0	0	1	1	1	2	1	0	0	1	1	1	1
TPAC	IPM	2020	42	0	0	1	2	1	0	2	2	0	7	0	0	0	0	1	1	0	0	2	0	0	2	3	1	0	0	0	3	4	1	2	0	0	2	5	3	2
SEPAC	IPM	2020	45	3	0	1	0	0	1	2	1	11	1	1	2	1	2	1	3	0	0	1	0	1	1	0	1	1	1	1	1	0	0	1	1	1	3	1	1	0
SEPAC	IPM	2020	46	2	1	1	5	3	3	0	1	4	4	6	2	0	0	0	0	17	3	10	4	2	11	1	11	1	4	2	3	0	0	12	0	0	0	1	1	4
PPAC	IPM	2020	49	4	2	5	1	1	2	0	0	2	5	1	2	0	2	11	16	4	2	0	1	8	15	8	0	2	4	1	7	3	5	2	1	1	0	7	9	1
PPAC	IPM	2020	50	3	2	1	5	3	1	2	2	15	2	9	10	0	10	18	36	29	1	8	2	1	8	9	10	2	3	5	1	3	7	8	3	5	1	6	1	0
NEPAC	IPM	2020	53	2	4	3	0	1	2	2	1	0	2	9	18	4	2	1	8	3	2	0	1	0	3	2	0	3	1	1	1	0	3	2	1	9	1	2	1	2
NEPAC	IPM	2020	54	0	0	0	2	0	1	0	0	2	3	1	43	3	3	8	3	2	1	6	3	2	1	5	0	1	0	2	2	1	0	0	0	0	3	2	1	2
SWPAC	IPM	2020	57	0	0	4	0	4	1	1	2	0	5	0	5	0	0	0	0	2	1	0	3	2	1	4	0	1	6	3	0	1	3	5	3	1	9	1	3	2
SWPAC	IPM	2020	58	0	2	0	2	2	1	0	2	0	0	0	3	0	0	4	0	0	0	0	1	2	3	0	2	1	0	0	3	6	4	2	1	4	2	1	0	2

## Sheet: BB Colonies
YEAR	Site	Treatement	Placed	Removed	Box Number	Initial weight (g)	Week 1 (g)	Week 2 (g)	Week 3 (g)	Week 4 (g)	Week 5 (g)	Week 6 (g)	Total Weight Change (g)	Worker weight (mg)	Queen Weight (mg)	Total Weight (mg)	Queen	Worker	Males	D. Queen	D. Worker	D. Males	Honeypot Q	Honeypot W	Open Q	Open W	Pupal Q	Pupal W	Larval Q	Larval W	Undiff Eggs	Undiff Larvae	Total cells	Live bees	Dead bees
2018	NEPAC	CM	7.3.18	8.15.18	1	760	760	764	763	762	756	763	3	3194.93	523.67	3718.6	1	34	0	0	70	0	0	65	0	4	3	42	4	38	0	0	156	35	70
2018	NEPAC	CM	7.3.18	8.15.18	2	760	740	745	742	745	741	740	-20	2176.88	482.52	2659.4	1	20	0	0	47	0	0	19	0	49	0	68	0	21	12	0	157	21	47
2018	NEPAC	CM	7.3.18	8.15.18	3	760	740	738	742	743	734	726	-34	1124.7	0	1124.7	0	16	0	0	47	0	0	26	0	12	0	98	0	26	0	17	162	16	47
2018	NEPAC	CM	7.3.18	8.15.18	4	760	760	760	744	746	749	742	-18	1054.9	0	1054.9	0	19	0	0	31	0	0	3	0	30	0	104	0	15	29	15	152	19	31
2018	PPAC	CM	6.26.18	8.7.18	1	740	740	718	723	726	727	722	-18	2305.5	0	2305.5	0	19	0	1	33	0	0	23	0	12	0	63	0	12	0	0	110	19	34
2018	PPAC	CM	6.26.18	8.7.18	2	760	758	746	742	737	744	742	-18	2965.1	0	2965.1	0	22	0	0	84	0	1	72	0	8	2	53	4	21	48	17	161	22	84
2018	PPAC	CM	6.26.18	8.7.18	3	720	720	718	724	715	731	726	6	3114.99	498.11	3613.1	1	22	0	0	56	0	0	97	7	2	0	85	0	38	0	0	229	23	56
2018	PPAC	CM	6.26.18	8.7.18	4	760	760	760	755	748	753	761	1	3342.62	452.58	3795.2	1	29	2	0	28	0	0	65	2	55	3	68	0	18	33	13	211	32	28
2018	SEPAC	CM	6.20.18	7.31.18	1	780	780	765	762	764	771	762	-18	1489.88	610.42	2100.3	1	27	0	0	185	0	0	120	0	119	0	35	0	38	0	0	312	28	185
2018	SEPAC	CM	6.20.18	7.31.18	2	760	780	760	755	749	752	756	-4	1098.98	563.22	1662.2	1	10	0	1	22	0	1	107	0	95	0	64	0	8	0	0	275	11	23
2018	SEPAC	CM	6.20.18	7.31.18	3	780	760	757	752	746	742	738	-42	1184.5	0	1184.5	0	12	0	1	43	0	0	90	0	109	3	23	0	3	0	0	228	12	44
2018	SEPAC	CM	6.20.18	7.31.18	4	760	754	761	762	763	762	743	-17	1353.77	516.93	1870.7	1	21	2	0	44	0	0	22	2	45	0	37	0	39	0	0	145	24	44
2018	SWPAC	CM	6.13.18	7.24.18	1	760	750	745	742	746	718	723	-37	66.02	412.48	478.5	1	3	0	0	99	0	0	25	0	32	0	64	0	6	0	0	127	4	99
2018	SWPAC	CM	6.13.18	7.24.18	2	780	760	777	745	742	742	738	-42	33.09	261.71	294.8	1	2	0	2	42	0	2	112	0	9	0	93	0	6	0	0	222	3	44
2018	SWPAC	CM	6.13.18	7.24.18	3	760	740	755	748	745	738	742	-18	301.5	433.9	735.4	1	6	0	1	45	0	7	109	12	7	0	64	19	13	0	0	231	7	46
2018	SWPAC	CM	6.13.18	7.24.18	4	740	720	718	708	704	688	684	-56	0	0	0	0	0	0	1	118	0	2	84	7	8	1	112	8	12	0	0	234	0	119
2018	TPAC	CM	6.19.18	7.30.18	1	760	760	755	763	764	761	764	4	3154.84	321.66	3476.5	1	27	0	0	57	0	1	83	0	13	19	41	12	23	0	36	192	28	57
2018	TPAC	CM	6.19.18	7.30.18	2	720	724	722	719	727	726	723	3	676.09	426.81	1102.9	1	10	0	0	19	0	0	8	0	50	0	27	0	8	0	0	93	11	19
2018	TPAC	CM	6.19.18	7.30.18	3	720	720	720	740	740	740	740	20	3984.6	0	3984.6	0	38	0	1	49	0	0	166	0	12	4	81	0	8	0	0	271	38	50
2018	TPAC	CM	6.19.18	7.30.18	4	760	749	743	758	744	738	744	-16	2637.05	352.15	2989.2	1	22	0	0	51	0	0	30	0	13	0	42	0	19	0	28	104	23	51
2019	NEPAC	CM	7.3.19	8.15.19	1	746	728	710	715	711	698	701	-45	3104.61	791.04	3895.65	1	21	0	0	43	0	3	60	2	131	0	40	3	34	19	0	273	22	43
2019	NEPAC	CM	7.3.19	8.15.19	2	749	717	731	738	752	660	642	-107	6203.21	0	6203.21	0	48	0	1	55	0	0	70	0	108	2	17	0	7	0	0	204	48	56
2019	NEPAC	CM	7.3.19	8.15.19	3	765	665	673	656	662	586	581	-184	7035.77	788.47	7824.24	1	47	0	0	48	0	0	18	0	211	3	79	2	39	31	0	352	48	48
2019	NEPAC	CM	7.3.19	8.15.19	4	785	772	730	698	682	728	723	-62	2114.53	209.01	2323.54	1	13	0	0	91	0	11	39	7	60	2	18	7	38	0	0	182	14	91
2019	PPAC	CM	6.26.19	8.8.19	1	758	746	748	757	741	739	730	-28	4908.07	0	4908.07	0	40	0	1	126	0	3	40	0	85	0	10	0	22	12	0	160	40	127
2019	PPAC	CM	6.26.19	8.8.19	2	769	794	802	773	774	768	755	-14	7066.94	337.4	7404.34	1	48	0	0	122	0	0	64	6	41	0	41	0	12	31	2	164	49	122
2019	PPAC	CM	6.26.19	8.8.19	3	701	728	721	719	737	708	711	10	4110.54	219.11	4329.65	1	29	0	0	45	0	0	49	0	28	0	39	0	28	0	0	144	30	45
2019	PPAC	CM	6.26.19	8.8.19	4	732	755	757	707	714	736	724	-8	6158.29	0	6158.29	0	37	0	1	78	0	1	47	0	10	9	46	0	11	23	0	124	37	79
2019	SEPAC	CM	6.19.19	8.1.19	1	745	741	730	703	699	692	681	-64	5161.58	0	5161.58	0	36	0	1	39	0	0	102	0	37	0	20	0	12	29	31	171	36	40
2019	SEPAC	CM	6.19.19	8.1.19	2	770	750	755	721	702	709	712	-58	704.62	0	704.62	0	2	0	1	49	0	0	14	0	157	0	0	0	0	0	0	171	2	50
2019	SEPAC	CM	6.19.19	8.1.19	3	766	744	722	725	688	690	682	-84	4095.87	0	4095.87	0	32	0	1	34	0	0	171	0	68	0	0	0	7	0	9	246	32	35
2019	SEPAC	CM	6.19.19	8.1.19	4	759	770	792	797	716	701	693	-66	9043.76	288.43	9332.19	1	64	0	0	32	0	0	61	5	81	2	31	2	18	37	22	200	65	32
2019	SWPAC	CM	6.13.19	7.26.19	1	735	725	736	727	692	619	618	-117	1356.05	0	1356.05	0	18	0	1	27	0	0	16	10	154	0	9	0	5	0	0	194	18	28
2019	SWPAC	CM	6.13.19	7.26.19	2	703	726	731	721	740	735	731	28	3699.13	258.49	3957.62	1	36	0	0	12	0	0	51	4	148	2	24	2	8	0	0	239	37	12
2019	SWPAC	CM	6.13.19	7.26.19	3	729	750	744	747	736	753	710	-19	3621.72	0	3621.72	0	34	0	0	39	0	0	57	0	139	0	29	0	19	0	0	244	34	39
2019	SWPAC	CM	6.13.19	7.26.19	4	739	741	736	734	685	619	625	-114	2361.45	0	2361.45	0	21	0	1	19	0	0	33	0	33	0	7	0	12	0	0	85	21	20
2019	TPAC	CM	6.21.19	8.2.19	1	753	755	751	724	688	694	705	-48	6087.58	272.31	6359.89	1	37	0	0	49	0	0	58	0	44	3	38	0	52	43	61	195	38	49
2019	TPAC	CM	6.21.19	8.2.19	2	666	721	712	690	651	601	628	-38	5882.63	0	5882.63	0	42	0	1	96	0	4	89	3	26	0	25	0	22	0	0	169	42	97
2019	TPAC	CM	6.21.19	8.2.19	3	775	720	731	708	701	643	665	-110	5149.26	0	5149.26	0	34	0	0	120	0	2	61	0	16	0	38	3	46	37	21	166	34	120
2019	TPAC	CM	6.21.19	8.2.19	4	780	795	819	802	785	792	776	-4	5177.39	0	5177.39	0	27	0	1	81	0	0	84	2	62	4	27	3	19	12	0	201	27	82
2020	NEPAC	CM	7.8.20	8.17.20	1	760	743	732	747	751	754	743	-17	2717.8	570.76	2717.8	1	27	0	0	67	0	0	84	0	137	0	55	0	17	0	0	293	28	67
2020	NEPAC	CM	7.8.20	8.17.20	2	690	684	695	703	570	588	575	-115	994.4	0	994.4	0	7	0	1	66	0	0	44	0	114	0	4	0	16	0	0	178	7	67
2020	NEPAC	CM	7.8.20	8.17.20	3	731	698	714	718	714	718	731	0	1523.32	0	1523.32	0	19	0	1	95	0	0	44	0	66	0	24	0	14	0	0	148	19	96
2020	NEPAC	CM	7.8.20	8.17.20	4	718	703	700	703	677	651	660	-58	842.1	0	842.1	0	11	0	1	69	0	0	103	3	113	0	2	0	3	0	0	224	11	70
2020	PPAC	CM	6.30.20	8.10.20	1	753	720	723	734	744	720	707	-46	8727.26	682.41	9409.67	1	61	0	0	14	0	4	86	8	125	38	83	7	91	47	87	576	62	14
2020	PPAC	CM	6.30.20	8.10.20	2	747	676	704	693	686	643	615	-132	6671.44	1334.2	8005.64	3	57	6	0	17	0	0	71	0	112	13	20	12	14	0	0	242	66	17
2020	PPAC	CM	6.30.20	8.10.20	3	697	632	643	658	649	649	654	-43	6985.47	550.14	7535.61	1	59	0	1	49	0	0	0	11	276	1	47	0	39	0	9	383	60	50
2020	PPAC	CM	6.30.20	8.10.20	4	700	681	694	657	681	684	660	-40	5424.8	1345.8	6770.6	2	63	0	0	17	0	0	43	0	107	0	16	0	14	0	0	180	65	17
2020	SEPAC	CM	6.24.20	8.7.20	1	687	690	673	642	639	626	620	-67	2257.83	225.7	2483.53	1	22	0	0	4	0	0	133	1	50	3	72	2	24	2	5	292	23	4
2020	SEPAC	CM	6.24.20	8.7.20	2	676	698	701	693	628	614	616	-60	6010.42	0	6010.42	0	83	0	0	17	0	1	94	1	7	0	80	0	20	0	2	205	83	17
2020	SEPAC	CM	6.24.20	8.7.20	3	684	658	657	641	623	587	563	-121	7199.59	0	7199.59	0	94	0	0	16	0	0	123	0	55	0	40	0	24	0	73	315	94	16
2020	SEPAC	CM	6.24.20	8.7.20	4	649	633	632	620	636	641	627	-22	6595.41	0	6595.41	0	83	0	1	27	0	0	152	0	22	14	1	1	3	22	0	215	83	28
2020	SWPAC	CM	6.17.20	7.31.20	1	721	768	704	682	680	685	662	-59	1928.9	0	1928.9	0	12	0	1	202	0	0	27	0	41	0	12	0	7	0	0	87	12	203
2020	SWPAC	CM	6.17.20	7.31.20	2	767	684	722	728	713	709	651	-116	5775.6	322	6097.6	1	60	0	0	31	0	0	103	0	49	0	48	0	35	9	25	269	61	31
2020	SWPAC	CM	6.17.20	7.31.20	3	779	689	715	684	702	696	645	-134	1482.82	0	1482.82	0	15	0	1	215	0	0	14	0	130	0	101	0	37	0	13	295	15	216
2020	SWPAC	CM	6.17.20	7.31.20	4	757	830	757	731	726	730	704	-53	2065.35	288.9	2354.25	1	17	0	0	34	0	0	135	0	74	0	86	0	43	4	20	362	18	34
2020	TPAC	CM	6.23.20	8.5.20	1	635	628	571	578	583	604	584	-51	1589.26	0	1589.26	0	32	0	1	14	0	0	170	0	18	1	61	1	28	0	0	279	32	15
2020	TPAC	CM	6.23.20	8.5.20	2	652	650	618	616	637	624	607	-45	2788.73	248.43	3037.16	1	50	0	0	24	0	0	56	6	22	0	61	0	9	3	9	166	51	24
2020	TPAC	CM	6.23.20	8.5.20	3	705	684	692	700	689	672	680	-25	1848.4	244.9	2093.3	1	18	0	0	49	0	0	91	0	7	0	84	0	40	20	37	279	19	49
2020	TPAC	CM	6.23.20	8.5.20	4	673	655	653	648	618	615	622	-51	4762.2	355.8	5118	1	45	0	0	23	0	0	79	0	10	0	52	0	21	8	30	200	46	23
2018	NEPAC	IPM	7.3.18	8.15.18	1	740	755	773	776	773	784	793	53	6558.49	531.61	7090.1	1	77	3	0	46	0	3	162	3	8	8	128	12	84	37	33	408	81	46
2018	NEPAC	IPM	7.3.18	8.15.18	2	760	760	763	775	784	793	796	36	5544.68	614.82	6159.5	1	42	2	0	24	0	0	51	2	40	0	151	4	27	0	13	275	45	24
2018	NEPAC	IPM	7.3.18	8.15.18	3	760	760	758	764	766	763	777	17	2038.76	575.44	2614.2	1	31	0	0	39	0	9	111	2	20	0	106	4	28	18	33	280	32	39
2018	NEPAC	IPM	7.3.18	8.15.18	4	760	760	763	765	763	769	764	4	1780.24	469.06	2249.3	1	26	0	1	36	0	0	31	0	71	0	177	4	12	0	12	295	27	37
2018	PPAC	IPM	6.26.18	8.7.18	1	740	740	756	761	774	782	784	44	2900.09	384.51	3284.6	1	33	2	0	16	0	6	24	8	69	15	78	9	18	33	15	227	36	16
2018	PPAC	IPM	6.26.18	8.7.18	2	720	740	746	741	769	791	793	73	3316.78	541.62	3858.4	1	36	1	0	38	0	4	14	6	27	7	122	4	23	84	4	207	38	38
2018	PPAC	IPM	6.26.18	8.7.18	3	760	780	791	784	802	808	811	51	3482.49	1041.21	4523.7	2	33	0	0	14	0	7	9	17	66	29	41	21	5		30	195	35	14
2018	PPAC	IPM	6.26.18	8.7.18	4	760	780	783	805	794	799	802	42	3587.47	973.93	4561.4	2	39	0	0	36	0	3	37	8	41	38	51	17	13		6	208	41	36
2018	SEPAC	IPM	6.20.18	7.31.18	1	760	780	777	781	774	772	779	19	1094.44	609.86	1704.3	1	22	0	0	34	0	0	36	0	37	0	60	3	43	7	0	179	23	34
2018	SEPAC	IPM	6.20.18	7.31.18	2	760	769	772	775	782	784	782	22	3290.14	451.46	3741.6	1	43	0	0	24	0	3	90	3	55	14	28	4	18	13	7	215	44	24
2018	SEPAC	IPM	6.20.18	7.31.18	3	760	772	775	782	780	785	783	23	6052.95	512.35	6565.3	1	103	4	0	41	0	4	77	2	22	4	86	8	17	16	0	220	108	41
2018	SEPAC	IPM	6.20.18	7.31.18	4	740	723	738	749	755	762	759	19	6291.99	395.71	6687.7	1	87	3	0	65	0	7	74	2	51	3	108	2	21	0	8	268	91	65
2018	SWPAC	IPM	6.13.18	7.24.18	1	740	740	760	760	760	760	760	20	1956.82	456.78	2413.6	1	29	0	0	41	0	2	53	8	84	0	137	0	7	58	0	291	30	41
2018	SWPAC	IPM	6.13.18	7.24.18	2	740	760	755	759	762	760	758	18	3073.56	481.64	3555.2	1	34	0	0	30	0	4	117	4	33	0	82	0	7	32	0	247	35	30
2018	SWPAC	IPM	6.13.18	7.24.18	3	760	756	769	773	792	788	795	35	10818.3	2892.53	13710.8	5	41	0	0	14	0	22	92	7	27	24	28	27	12	42	0	239	46	14
2018	SWPAC	IPM	6.13.18	7.24.18	4	760	773	781	796	799	803	801	41	3268.36	386.84	3655.2	1	41	0	1	59	0	13	214	0	13	11	50	24	3	17	0	328	42	60
2018	TPAC	IPM	6.19.18	7.30.18	1	740	751	758	774	776	781	794	54	5560.13	531.07	6091.2	1	62	0	0	35	0	8	79	8	54	14	54	5	9	22	58	231	63	35
2018	TPAC	IPM	6.19.18	7.30.18	2	720	715	723	738	744	750	757	37	3399.6	425.6	3825.2	1	56	0	0	36	0	0	133	0	33	3	23	7	45	13	23	244	57	36
2018	TPAC	IPM	6.19.18	7.30.18	3	760	760	762	773	793	797	811	51	6095.74	518.56	6614.3	1	73	0	0	46	0	0	213	2	22	5	42	2	68	19	37	354	74	46
2018	TPAC	IPM	6.19.18	7.30.18	4	760	780	782	794	804	813	819	59	6568.92	963.28	7532.2	2	87	2	1	15	0	7	135	6	40	20	8	11	14	14	42	241	91	16
2019	NEPAC	IPM	7.3.19	8.15.19	1	730	770	864	866	877	838	857	127	6786.84	246.3	7033.14	1	39	0	0	2	0	10	192	13	54	2	12	4	77	215	121	364	40	2
2019	NEPAC	IPM	7.3.19	8.15.19	2	745	764	812	816	838	798	792	47	13703.4	954.59	14658	1	80	3	0	4	0	14	161	40	86	7	36	0	16	262	59	360	84	4
2019	NEPAC	IPM	7.3.19	8.15.19	3	740	721	781	784	790	822	841	101	13062.7	853.22	13915.9	1	95	0	0	27	0	4	203	8	180	5	31	1	18	180	14	450	96	27
2019	NEPAC	IPM	7.3.19	8.15.19	4	743	746	808	828	837	811	823	80	13387.7	421.06	13808.8	1	79	0	0	10	0	5	219	21	116	0	6	0	56	112	6	423	80	10
2019	PPAC	IPM	6.26.19	8.8.19	1	763	774	799	808	800	793	798	35	11467.4	874.46	12341.9	1	56	4	0	14	0	15	56	10	68	7	49	2	89	72	62	296	61	14
2019	PPAC	IPM	6.26.19	8.8.19	2	783	778	832	857	847	834	841	58	14234.6	868.27	15102.9	1	82	0	0	4	0	13	252	9	108	4	27	0	4	59	12	417	83	4
2019	PPAC	IPM	6.26.19	8.8.19	3	736	782	780	789	776	782	794	58	28182.9	640.85	28823.8	1	142	3	0	6	0	4	129	2	18	2	30	2	19	189	48	206	146	6
2019	PPAC	IPM	6.26.19	8.8.19	4	745	735	731	755	760	777	784	39	8819.84	608.4	9428.24	1	58	0	0	18	0	0	117	4	39	4	59	0	30	16	13	253	59	18
2019	SEPAC	IPM	6.19.19	8.1.19	1	752	778	799	803	799	801	794	42	6060.52	512.6	6573.12	1	52	0	0	23	0	3	86	2	42	4	31	0	17	4	9	185	53	23
2019	SEPAC	IPM	6.19.19	8.1.19	2	769	765	777	786	769	780	796	27	4844.47	201.03	5045.5	1	30	0	0	19	0	0	36	0	88	0	54	0	26	0	7	204	31	19
2019	SEPAC	IPM	6.19.19	8.1.19	3	757	780	806	814	817	815	823	66	6068.24	942.11	7010.35	1	39	0	0	10	0	3	112	0	66	0	5	0	24	0	17	210	40	10
2019	SEPAC	IPM	6.19.19	8.1.19	4	749	762	774	798	780	789	793	44	2606.52	0	2606.52	0	17	0	1	37	0	0	8	0	153	0	22	0	5	0	0	188	17	38
2019	SWPAC	IPM	6.13.19	7.26.19	1	705	718	748	764	769	765	772	67	10421.8	870.85	11292.7	1	150	17	0	10	4	4	93	14	114	4	52	7	41	17	7	329	168	14
2019	SWPAC	IPM	6.13.19	7.26.19	2	748	776	794	797	807	818	820	72	10241.9	442.13	10684	1	181	3	0	43	0	8	98	17	79	11	19	4	33	9	16	269	185	43
2019	SWPAC	IPM	6.13.19	7.26.19	3	743	730	767	775	774	789	795	52	4220.51	380.08	4600.59	1	65	3	0	47	0	4	106	7	39	2	29	0	40	0	0	227	69	47
2019	SWPAC	IPM	6.13.19	7.26.19	4	668	707	724	749	760	783	787	119	5976.49	327.13	6303.62	1	57	0	0	40	0	5	126	4	48	5	33	4	16	4	17	241	58	40
2019	TPAC	IPM	6.21.19	8.2.19	1	696	707	768	771	794	792	799	103	5683.82	930.55	6614.37	1	69	3	0	16	0	5	216	7	102	0	39	6	18	21	8	393	73	16
2019	TPAC	IPM	6.21.19	8.2.19	2	706	742	806	807	833	814	803	97	15776.5	456.45	16232.9	1	71	0	0	19	0	4	127	4	91	6	88	0	41	12	0	361	72	19
2019	TPAC	IPM	6.21.19	8.2.19	3	743	727	748	782	775	780	796	53	6144.13	0	6144.13	0	34	0	1	41	0	0	124	7	46	2	34	3	19	0	0	235	34	42
2019	TPAC	IPM	6.21.19	8.2.19	4	732	741	744	789	816	808	833	101	18252.3	565.21	18817.6	1	91	5	0	10	0	14	206	12	39	3	25	3	16	89	32	318	97	10
2020	NEPAC	IPM	7.8.20	8.17.20	1	730	736	751	784	790	792	786	56	7312.53	721.8	8034.33	1	56	12	0	88	0	8	70	0	125	4	84	3	129	73	95	591	69	88
2020	NEPAC	IPM	7.8.20	8.17.20	2	692	714	726	729	745	762	759	67	3179.7	750.15	3929.85	1	36	0	0	31	0	3	14	12	18	0	50	0	44	30	42	213	37	31
2020	NEPAC	IPM	7.8.20	8.17.20	3	788	783	786	771	781	794	807	19	7204.03	412.1	7616.13	1	54	6	0	60	0	4	28	19	4	0	76	0	75	47	33	286	61	60
2020	NEPAC	IPM	7.8.20	8.17.20	4	730	748	755	764	782	791	796	66	2286.23	0	6432.91	0	41	0	0	14	17	2	81	0	77	0	45	0	11	64	31	311	41	31
2020	PPAC	IPM	6.30.20	8.10.20	1	650	695	698	727	742	747	764	114	9118.5	734.9	9853.4	1	45	12	0	21	0	0	114	0	48	0	112	4	88	73	46	485	58	21
2020	PPAC	IPM	6.30.20	8.10.20	2	695	716	708	743	753	756	759	64	9844.8	660.73	10505.5	1	45	19	0	4	0	0	175	0	7	4	147	0	62	70	16	481	65	4
2020	PPAC	IPM	6.30.20	8.10.20	3	643	684	685	693	718	729	746	103	4839.94	350.92	5190.86	1	41	8	0	25	0	0	81	0	75	0	65	0	48	9	26	304	50	25
2020	PPAC	IPM	6.30.20	8.10.20	4	701	723	754	764	742	749	740	39	5606.4	595.81	6202.21	1	49	17	0	27	0	13	95	10	76	2	116	0	41	30	47	430	67	27
2020	SEPAC	IPM	6.24.20	8.7.20	1	650	698	721	759	763	766	758	108	4282.66	765.2	5047.86	1	51	4	1	20	0	2	165	0	58	0	103	0	78	35	50	491	56	21
2020	SEPAC	IPM	6.24.20	8.7.20	2	653	689	706	720	748	752	760	107	7737.9	274.8	8012.7	1	42	0	0	28	0	0	133	0	27	0	49	0	68	12	24	313	43	28
2020	SEPAC	IPM	6.24.20	8.7.20	3	684	704	748	764	778	769	773	89	4587.23	518.3	5105.53	1	36	0	0	25	0	2	164	7	78	0	56	0	26	44	88	465	37	25
2020	SEPAC	IPM	6.24.20	8.7.20	4	642	679	721	732	751	780	774	132	3406.4	512.9	3919.3	1	30	0	0	39	0	0	58	0	0	0	55	0	43	17	40	213	31	39
2020	SWPAC	IPM	6.17.20	7.31.20	1	762	690	713	760	784	804	808	46	3427.62	845.2	4272.82	1	48	0	0	11	0	0	118	0	26	0	56	0	38	53	82	373	49	11
2020	SWPAC	IPM	6.17.20	7.31.20	2	675	712	763	772	780	791	789	114	4605.47	340.71	4946.18	1	27	0	0	16	0	0	76	0	91	0	53	0	41	7	32	300	28	16
2020	SWPAC	IPM	6.17.20	7.31.20	3	692	728	750	776	807	805	810	118	5309.54	944.8	6254.34	1	37	0	0	31	0	1	74	2	22	3	41	9	28	16	47	243	38	31
2020	SWPAC	IPM	6.17.20	7.31.20	4	781	746	788	840	836	837	831	50	5885.21	898.5	6783.71	1	30	0	0	18	0	0	99	0	94	0	25	0	34	19	41	312	31	18
2020	TPAC	IPM	6.23.20	8.5.20	1	691	680	676	694	725	754	761	70	4088.76	304.01	4392.77	1	59	0	0	8	0	0	52	0	96	1	1	1	0	23	18	192	60	8
2020	TPAC	IPM	6.23.20	8.5.20	2	668	670	656	675	723	747	738	70	3884.57	280.35	4164.92	1	64	0	0	30	0	0	45	4	71	0	62	0	40	2	0	224	65	30
2020	TPAC	IPM	6.23.20	8.5.20	3	562	541	590	650	691	721	725	163	4403.2	269.34	4672.54	1	41	0	0	20	0	0	63	12	5	0	49	0	17	0	0	146	42	20
2020	TPAC	IPM	6.23.20	8.5.20	4	644	630	644	702	749	758	746	102	5095.32	267.2	5362.52	1	42	0	0	9	0	0	81	0	7	5	45	2	14	0	0	154	43	9

## Sheet: Pol Community Pooled
Year	Site	Treatment	Apis mellifera	Melissodes bimaculata	Bombus impatiens	Squash bee	Carpenter Bee	Halictus ligatus	Halictus confusus	Halictus rubicundus	Halictus parallelus	Halictus sp.	Syrphidae	L. albipenne	L. brunei	L. callidum	L. imitatum	L. luecocomum	L. illioense	L. oceanicum	L. pilosum	L. verstatum	L. zephyrum	Lasioglossum sp. 1	Lasioglossum sp. 2	Lasioglossum sp. 3	Augochlorella aurata	Augochlora pura pura	Agapostemon splendens	Agapostemon texanus	Augochloropsis metalica	Calliopsis andyreniformis	Andrena asteris	Triepeoious remigatus	Holcopasite calliopsidis	Megachile brevis	Chaulioganthus pensylvanicus	Difourea marginata	Agapostemon virescens	Agapostemon sericeus	Nomada tyrrellensis	Ceratina calcarata	Hylaeus sp.	Abundance	Richness	H	Hmax	J
2018	NEPAC	CM	3	30	12	0	0	0	0	0	0	0	1		1												0	0	0	0	0	0	0	0	0	0	0	0	0	0	0	0	0	47	5	0.974602	1.60944	0.605554
2018	PPAC	CM	21	22	1	0	0	0	0	0	0	0	1														0	0	0	0	0	0	0	0	0	0	0	0	0	0	0	0	0	45	4	0.874709	1.38629	0.630969
2018	SEPAC	CM	33	1	0	0	0	0	0	0	0	0	10		2			1			4						0	27	0	0	0	0	0	0	0	1	1	0	0	0	0	0	0	80	9	1.45291	2.19722	0.661246
2018	SWPAC	CM	8	3	0	0	0	2	0	0	0	0	1		3							5					0	1	0	0	0	0	0	0	0	0	1	0	0	0	0	0	0	24	8	1.81719	2.07944	0.873885
2018	TPAC	CM	10	10	0	0	0	0	0	0	0	0	6		3	2						7					0	21	1	0	0	0	0	0	0	0	0	0	0	0	0	0	0	60	8	1.777	2.07944	0.854556
2018	NEPAC	IPM	9	67	27	0	0	0	0	0	0	0	3		3		2				7						0	3	1	0	0	0	0	0	0	0	0	1	0	0	0	0	0	123	10	1.43517	2.30259	0.623288
2018	PPAC	IPM	54	30	17	0	0	1	12	0	0	0	2		4	8	10				7	9		1	1		0	2	0	0	0	1	0	1	0	0	0	1	0	0	0	1	1	163	19	2.1686	2.94444	0.736506
2018	SEPAC	IPM	34	5	3	0	0	0	0	3	0	0	11	2	18	11	31	4			37	10	4	1			0	155	0	0	0	0	0	0	0	1	2	0	0	0	1	0	0	333	18	1.91027	2.89037	0.660907
2018	SWPAC	IPM	27	16	3	0	1	0	2	0	0	0	3		6		12				3	4		2			0	4	0	0	0	0	0	0	1	0	0	0	1	2	0	0	0	87	15	2.17792	2.70805	0.804238
2018	TPAC	IPM	22	38	6	0	0	0	0	3	1	0	6				3		3		9	1		3		1	0	68	2	0	0	2	0	0	0	0	0	0	0	0	0	0	0	168	15	1.84783	2.70805	0.682349
2019	NEPAC	CM	14	15	0	0	0	0	0	0	0	0	0														0	0	0	0	0	0	0	0	0	0	0	0	0	0	0	0	0	29	2	0.692553	0.693147	0.999142
2019	PPAC	CM	9	26	4	0	0	0	0	0	0	0	2				1				5			1			0	0	0	0	0	0	0	0	0	0	0	0	0	0	0	0	0	48	7	1.38236	1.94591	0.710394
2019	SEPAC	CM	88	17	14	0	0	1	0	0	0	0	0								2						0	0	0	0	0	0	0	0	0	0	0	0	0	0	0	0	0	122	5	0.865469	1.60944	0.537746
2019	SWPAC	CM	16	16	1	0	0	2	0	0	0	0	0				13				12	27					0	0	0	0	0	0	0	1	0	0	0	0	0	0	0	0	0	88	8	1.72438	2.07944	0.829253
2019	TPAC	CM	32	19	0	0	0	0	0	0	0	0	0		2						8						0	3	0	0	0	0	0	0	0	0	0	0	0	0	0	0	0	64	5	1.2188	1.60944	0.757281
2019	NEPAC	IPM	25	43	14	0	0	0	0	0	0	0	8		4						1	2	1				2	0	0	0	0	0	0	0	0	0	1	0	0	0	0	0	0	101	10	1.60419	2.30259	0.696693
2019	PPAC	IPM	16	33	19	0	0	3	2	1	0	1	2		6		7	1		1	8	6					2	0	0	0	0	0	0	0	0	0	0	1	0	0	0	0	0	109	16	2.1693	2.77259	0.782409
2019	SEPAC	IPM	94	39	29	0	0	3	1	0	0	0	4		11		18		4		17	8		2			1	0	0	0	0	0	0	0	0	0	1	0	0	0	0	0	0	232	14	1.88391	2.63906	0.713856
2019	SWPAC	IPM	29	26	4	0	0	11	6	4	1	1	2		6	4	19	4		4	41	22	1	3	1		1	5	1	0	0	0	0	1	0	0	0	0	0	0	0	0	0	197	23	2.50707	3.13549	0.799576
2019	TPAC	IPM	30	39	2	9	2	3	0	1	0	0	7				4	1			6	14					2	19	2	0	0	0	0	1	0	0	0	0	1	0	0	0	0	143	17	2.19124	2.83321	0.773412
2020	NEPAC	CM	15	24	0	0	0	0	0	0	0	0	5		1						6						0	0	0	0	0	0	0	0	0	0	1	0	0	0	0	0	0	52	6	1.34179	1.79176	0.748865
2020	PPAC	CM	24	6	1	0	0	2	0	0	0	0	3								2						0	0	0	0	0	0	0	0	0	0	0	0	0	0	0	0	0	38	6	1.18779	1.79176	0.662918
2020	SEPAC	CM	68	2	0	0	0	0	0	0	1	0	5		11		5				31	13					1	4	0	0	0	0	0	0	0	0	0	0	0	0	0	0	0	141	10	1.57197	2.30259	0.682699
2020	SWPAC	CM	16	12	1	1	0	0	1	1	0	0	2			4	6				10						0	0	0	0	0	0	0	2	0	1	0	0	0	0	0	0	0	57	12	2.00315	2.48491	0.806126
2020	TPAC	CM	40	4	3	0	0	0	0	0	0	0	8		6						10	13			1		0	0	0	0	0	0	0	0	0	0	0	0	0	0	0	0	0	85	8	1.61733	2.07944	0.77777
2020	NEPAC	IPM	8	49	9	0	0	2	0	0	0	0	2		3		5	1			11	19					0	6	0	0	0	4	0	1	0	0	0	0	0	0	0	0	0	120	13	1.95547	2.56495	0.762383
2020	PPAC	IPM	13	33	1	0	0	1	0	0	0	0	7								4	3					0	0	0	0	0	0	1	0	0	0	0	0	0	0	0	0	0	63	8	1.42581	2.07944	0.68567
2020	SEPAC	IPM	58	20	6	2	1	1	0	0	0	0	4	4		16	15	7		8	40	39		4	4	2	7	33	0	0	1	0	0	0	1	0	0	0	0	0	0	0	0	273	21	2.43803	3.04452	0.800792
2020	SWPAC	IPM	13	12	16	53	0	3	1	2	4	0	1		4	2	8	5	2		14	7	3	2			0	0	6	1	0	0	0	0	0	0	0	0	0	0	0	0	0	159	20	2.38225	2.99573	0.795213
2020	TPAC	IPM	36	19	8	1	0	4	0	0	0	0	11		8		7	4			15	24		2		1	4	7	0	0	0	0	0	0	0	0	1	0	0	0	0	0	0	152	16	2.34784	2.77259	0.846806

## Sheet: Neonic_HB
YEAR	SITE	TRT	IMD (ng/g)	CLOTH (ng/g)	THIAM (ng/g)
2018	NEPAC	CM	0.525	1.8	0
2018	NEPAC	CM	1.32	1.28	1.24
2018	PPAC	CM	0.325	1.88	0
2018	PPAC	CM	0.4632	1.62	1.83
2018	SEPAC	CM	0.853	0.66	0
2018	SEPAC	CM	0.726	2.24	0
2018	SWPAC	CM	1.28	0.48	1.5521
2018	SWPAC	CM	1.3853	0.58	0
2018	TPAC	CM	2.26	0.96	3.0113
2018	TPAC	CM	3.28	0.92	0
2018	NEPAC	IPM	0.18	0	0
2018	NEPAC	IPM	0	0	0
2018	PPAC	IPM	0	0	0
2018	PPAC	IPM	0.64	0	0
2018	SEPAC	IPM	0	0	0
2018	SEPAC	IPM	0	0	0
2018	SWPAC	IPM	0.22	0	0
2018	SWPAC	IPM	0	0.64	0
2018	TPAC	IPM	0.48	0.14	0
2018	TPAC	IPM	0	0	0
2019	NEPAC	CM	3.732	2.52	0
2019	NEPAC	CM	1.482	1.64	0
2019	PPAC	CM	0.52	1.62	1.03
2019	PPAC	CM	1.2	1.82	0
2019	SEPAC	CM	0.7432	1.82	0
2019	SEPAC	CM	0	1.18	0
2019	SWPAC	CM	0.924	1.68	2.421
2019	SWPAC	CM	1.323	1.32	0
2019	TPAC	CM	0.28	0.36	0
2019	TPAC	CM	1.5224	0.52	0
2019	NEPAC	IPM	0	0	0
2019	NEPAC	IPM	0	1.06	0
2019	PPAC	IPM	0	0.2	0
2019	PPAC	IPM	0.18	0	0
2019	SEPAC	IPM	0.44	0	0
2019	SEPAC	IPM	0	0	0
2019	SWPAC	IPM	0.12	0	0
2019	SWPAC	IPM	0	0.56	0
2019	TPAC	IPM	0.32	0	0
2019	TPAC	IPM	0	0.22	0
2020	NEPAC	CM	1.0056	0.3963	0.3051
2020	NEPAC	CM	2.392	2.2164	0.2155
2020	PPAC	CM	2.392	1.7186	0.3551
2020	PPAC	CM	2.7006	2.833	0.374
2020	SEPAC	CM	1.56	0	0.1399
2020	SEPAC	CM	4.5826	2.4289	0.8793
2020	SWPAC	CM	0.5788	1.1014	0.8991
2020	SWPAC	CM	1.124	0.9278	0.1821
2020	TPAC	CM	3.7594	0	0.208
2020	TPAC	CM	9.084	1.9848	0
2020	NEPAC	IPM	0.5982	0.375	0.233
2020	NEPAC	IPM	0.8314	0	0
2020	PPAC	IPM	0.2294	0.858	0
2020	PPAC	IPM	1.356	0	0
2020	SEPAC	IPM	0	0	0
2020	SEPAC	IPM	0	0	0
2020	SWPAC	IPM	0	0	0
2020	SWPAC	IPM	0	0.82	0.1072
2020	TPAC	IPM	0	0	0
2020	TPAC	IPM	0.5966	0	0

## Sheet: Neonic_BB
YEAR	SITE	TRT	IMD (ng/g)	CLOTH (ng/g)	THIAM (ng/g)	IMD-presence (1) absence (0)	CLOTH-presence (1) absence (0)	THIAM-presence (1) absence (0)
2018	NEPAC	CM	0.34	1.3	0	1	1	0
2018	NEPAC	CM	0	6.215	0	0	1	0
2018	PPAC	CM	0.34	0.8	0	1	1	0
2018	PPAC	CM	0	3.58	0	0	1	0
2018	SEPAC	CM	0.28	0	0	1	0	0
2018	SEPAC	CM	0.46	0	0	1	0	0
2018	SWPAC	CM	0.24	0	0	1	0	0
2018	SWPAC	CM	0	0	0	0	0	0
2018	TPAC	CM	0.18	0	0	1	0	0
2018	TPAC	CM	0.06	0	0	1	0	0
2018	NEPAC	IPM	0	0	0	0	0	0
2018	NEPAC	IPM	0	0	0	0	0	0
2018	PPAC	IPM	0	0	0	0	0	0
2018	PPAC	IPM	0	0	0	0	0	0
2018	SEPAC	IPM	0	0	0	0	0	0
2018	SEPAC	IPM	0	0	0	0	0	0
2018	SWPAC	IPM	0	0	0	0	0	0
2018	SWPAC	IPM	0	0	0	0	0	0
2018	TPAC	IPM	0	0	0	0	0	0
2018	TPAC	IPM	0	0	0	0	0	0
2019	NEPAC	CM	0.46	4.34	0	1	1	0
2019	NEPAC	CM	0.28	1.3	0	1	1	0
2019	PPAC	CM	0.12	2.46	0	1	1	0
2019	PPAC	CM	0	2.52	0	0	1	0
2019	SEPAC	CM	0	1.48	0	0	1	0
2019	SEPAC	CM	0.66	0.98	0	1	1	0
2019	SWPAC	CM	0.46	1.92	0	1	1	0
2019	SWPAC	CM	0.32	3.14	0	1	1	0
2019	TPAC	CM	0.22	1.3	0	1	1	0
2019	TPAC	CM	0	1.1	0	0	1	0
2019	NEPAC	IPM	0	1.56	0	0	1	0
2019	NEPAC	IPM	0	1.68	0	0	1	0
2019	PPAC	IPM	0.2	1.38	0	1	1	0
2019	PPAC	IPM	0.36	0	0	1	0	0
2019	SEPAC	IPM	0	0	0	0	0	0
2019	SEPAC	IPM	0	0	0	0	0	0
2019	SWPAC	IPM	0	0	0	0	0	0
2019	SWPAC	IPM	0	0	0	0	0	0
2019	TPAC	IPM	0	0	0	0	0	0
2019	TPAC	IPM	0	0	0	0	0	0
2020	NEPAC	CM	0.4492	1.7408	0	1	1	0
2020	NEPAC	CM	0.3168	0	0	1	0	0
2020	PPAC	CM	0.8564	0	0	1	0	0
2020	PPAC	CM	1.56	0	0	1	0	0
2020	SEPAC	CM	0.9792	0	0.895	1	0	1
2020	SEPAC	CM	0.5752	0	0.2399	1	0	1
2020	SWPAC	CM	2.1596	1.1504	0	1	1	0
2020	SWPAC	CM	1.0512	1.33	0.7108	1	1	1
2020	TPAC	CM	0.5146	0	0	1	0	0
2020	TPAC	CM	0.9322	1.5366	0	1	1	0
2020	NEPAC	IPM	0	0	0	0	0	0
2020	NEPAC	IPM	0	0	0	0	0	0
2020	PPAC	IPM	0	0	0	0	0	0
2020	PPAC	IPM	0	0	0	0	0	0
2020	SEPAC	IPM	0	0	0	0	0	0
2020	SEPAC	IPM	0	0	0	0	0	0
2020	SWPAC	IPM	0	0	0	0	0	0
2020	SWPAC	IPM	0	0	0	0	0	0
2020	TPAC	IPM	0	0	0	0	0	0
2020	TPAC	IPM	0	0	0	0	0	0

## Sheet: Fung_HB
YEAR	SITE	TRT	Fluopyran (ng/g)	Pyraclostrobin (ng/g)	Difenoconazole (ng/g)	Cyprodinil (ng/g)
2018	NEPAC	CM	0	1.5567	0	0
2018	NEPAC	CM	0	1.8819	1.063	0
2018	PPAC	CM	0	3.7285	0	0
2018	PPAC	CM	0	11.6525	0	0
2018	SEPAC	CM	0	0.747	0	0
2018	SEPAC	CM	0	0	0	0
2018	SWPAC	CM	0.677	0	0	0
2018	SWPAC	CM	0	0.5589	0	0
2018	TPAC	CM	0	0	0	0
2018	TPAC	CM	1.1587	0.8287	0	0
2018	NEPAC	IPM	1.7712	0.4439	0	0
2018	NEPAC	IPM	0	0.461	0	0
2018	PPAC	IPM	0.3522	0	0	0
2018	PPAC	IPM	0	0	0	0
2018	SEPAC	IPM	0	0	0	0
2018	SEPAC	IPM	0	0	0	0
2018	SWPAC	IPM	0.4136	0	0	0
2018	SWPAC	IPM	1.4403	0.7643	0	0
2018	TPAC	IPM	7.2738	0.5333	0	0
2018	TPAC	IPM	0	0.5694	0	0
2019	NEPAC	CM	0	0.7381	0	0
2019	NEPAC	CM	0	0	3.4877	0
2019	PPAC	CM	0	0	0	0
2019	PPAC	CM	0.1709	0.5763	0	0
2019	SEPAC	CM	0	0.5385	0.7287	0
2019	SEPAC	CM	0	1.4928	0	0
2019	SWPAC	CM	0	0	0.5533	0
2019	SWPAC	CM	0.2402	0.5352	0.5587	0
2019	TPAC	CM	0	2.2368	0	0
2019	TPAC	CM	0	0.4316	0	0
2019	NEPAC	IPM	0	0	0	0
2019	NEPAC	IPM	0	0.3232	0	0
2019	PPAC	IPM	0	0	0	0
2019	PPAC	IPM	0	0	0	0
2019	SEPAC	IPM	0.6319	0	0	0
2019	SEPAC	IPM	0	0	0	0
2019	SWPAC	IPM	0	0	0	0
2019	SWPAC	IPM	0	0	0	0
2019	TPAC	IPM	0	0.7296	0	0
2019	TPAC	IPM	0	0.4498	0.7012	0
2020	NEPAC	CM	0	0.6876	0	0
2020	NEPAC	CM	0	0	0	0
2020	PPAC	CM	0	0	0.5917	0
2020	PPAC	CM	0	0	0	0
2020	SEPAC	CM	0	0	0	0
2020	SEPAC	CM	0	0	0	0
2020	SWPAC	CM	0	0	0	0
2020	SWPAC	CM	0	0	0	0
2020	TPAC	CM	0.5579	0	0	0
2020	TPAC	CM	0.4808	0	0	0
2020	NEPAC	IPM	0	0	0	0
2020	NEPAC	IPM	0	0	0	0
2020	PPAC	IPM	0	0.5368	0	0
2020	PPAC	IPM	0	0	0	0
2020	SEPAC	IPM	0.4652	0	0	0
2020	SEPAC	IPM	0	0	0	0
2020	SWPAC	IPM	0	0	0	0
2020	SWPAC	IPM	0	0	0	0
2020	TPAC	IPM	0.279	0	0	0
2020	TPAC	IPM	0.5772	0	0	0

[truncated: 1 more sheets: Fung_BB]
